# Supplementary material for: Evidence of validity and reliability of Jumpo 2 and MyJump 2 for estimating vertical jump variables
Source: PeerJ. 2023 Jan 25;11:e14558. doi: 10.7717/peerj.14558 (PMC9884043; doi:10.7717/peerj.14558)
Supplement: Supplemental Information 2 — Force, velocity, and power were obtained from the propulsive phase of the jump, and the jump height was estimated from flight time. [file peerj-11-14558-s002.xlsx]

## Sheet: FP_SJ
Subject	Day	Trial	mass	weight	mean_force_propulsion	mean_vel_propulsion	max_height_time_of_flight	mean_power
1	1	1	72.0874	705.289	1424.84	1.38646	0.260604	1975.48
1	1	2	72.1232	705.639	1351.76	1.21627	0.24065	1644.11
1	1	3	72.0487	704.91	1448.64	1.41385	0.260604	2048.17
1	1	4	72.1762	706.158	1348.52	1.24437	0.248316	1678.06
1	2	1	72.1077	705.487	1282.01	1.28928	0.289635	1652.88
1	2	2	72.2236	706.622	1247.41	1.20406	0.272033	1501.96
1	2	3	72.334	707.702	1337.33	1.28271	0.273189	1715.41
1	2	4	72.5133	709.456	1304.69	1.2121	0.275509	1581.41
2	1	1	61.8344	604.975	1117.08	1.23865	0.221491	1383.68
2	1	2	61.7225	603.88	1162.07	1.35762	0.22568	1577.66
2	1	3	62.0616	607.199	1079.55	1.11893	0.201136	1207.94
2	1	4	61.5762	602.45	1123.48	1.22537	0.210174	1376.69
2	2	1	61.4874	601.58	1072.09	1.13898	0.217342	1221.09
2	2	2	61.4303	601.022	1167.4	1.32017	0.232037	1541.16
2	2	3	61.051	597.311	1161.07	1.28743	0.232037	1494.79
2	2	4	61.2983	599.731	1158.94	1.2461	0.222535	1444.16
3	1	1	61.2721	599.474	992.081	1.1259	0.336699	1116.99
3	1	2	61.344	600.178	1007.99	1.10022	0.365565	1109.01
3	1	3	61.2213	598.977	989.411	1.16607	0.364227	1153.73
3	1	4	61.6247	602.924	960.943	1.02188	0.357575	981.97
3	2	1	62.6131	612.594	989.789	1.10652	0.370941	1095.23
3	2	2	62.7222	613.661	1067.23	1.36471	0.411089	1456.46
3	2	3	62.7141	613.582	1002.91	1.10416	0.384552	1107.37
3	2	4	62.6614	613.067	1040.68	1.24616	0.390065	1296.86
4	1	1	66.5939	651.541	1186.64	1.27509	0.370941	1513.07
4	1	2	66.4916	650.54	1247.59	1.32974	0.365565	1658.96
4	1	3	66.3637	649.29	1299.75	1.44589	0.387304	1879.3
4	1	4	66.6971	652.552	1207.58	1.26318	0.394226	1525.39
4	2	1	66.988	655.398	1297.36	1.5018	0.353612	1948.37
4	2	2	67.1417	656.901	1108.43	1.05811	0.32397	1172.85
4	2	3	66.86	654.145	1093.9	1.022	0.32397	1117.97
4	2	4	66.9316	654.845	1183.71	1.19355	0.349673	1412.82
5	1	1	68.7136	672.28	1253.83	1.4506	0.347058	1818.81
5	1	2	68.6385	671.545	1240.66	1.12088	0.327763	1390.63
5	1	3	68.9637	674.727	1165.2	1.0245	0.30902	1193.74
5	1	4	69.076	675.826	1198.47	1.08215	0.311487	1296.93
5	2	1	69.6572	681.512	1347.97	1.41416	0.329032	1906.24
5	2	2	69.6932	681.865	1200.98	1.05953	0.32397	1272.47
5	2	3	69.6659	681.597	1132.26	1.02381	0.334134	1159.22
5	2	4	69.6011	680.963	1154.52	0.951256	0.325232	1098.25
6	1	1	52.3535	512.216	863.214	1.40983	0.348364	1216.98
6	1	2	51.7415	506.229	813.306	1.06851	0.329032	869.023
6	1	3	51.8621	507.408	659.97	0.574696	0.32397	379.282
6	1	4	51.8583	507.372	795.401	1.04294	0.316451	829.559
6	2	1	51.5649	504.501	803.32	1.03502	0.332855	831.449
6	2	2	51.5095	503.958	794.537	1.02055	0.317698	810.861
6	2	3	51.6476	505.31	804.144	1.03902	0.318948	835.518
6	2	4	51.5133	503.996	786.953	1.05039	0.316451	826.609
7	1	1	84.9012	830.657	1511.58	1.59003	0.265146	2403.45
7	1	2	84.9916	831.541	1496.06	1.61222	0.276673	2411.98
7	1	3	84.7512	829.189	1481.57	1.1967	0.243921	1772.99
7	1	4	84.6936	828.625	1528.02	1.29257	0.251638	1975.08
7	1	5	84.8527	830.182	1505.74	1.30034	0.256101	1957.98
7	1	6	84.7801	829.471	1503.98	1.3303	0.229908	2000.74
7	2	1	85.4646	836.169	1488.18	1.23579	0.270879	1839.07
7	2	2	85.8392	839.834	1528.53	1.26627	0.260604	1935.54
7	2	3	85.3302	834.854	1518.97	1.2778	0.267432	1940.94
7	2	4	85.2274	833.847	1481.66	1.28761	0.277839	1907.8
8	1	1	77.7805	760.989	1194.96	0.951114	0.215282	1136.55
8	1	2	77.3708	756.98	1168.15	0.899303	0.227789	1050.52
8	1	3	77.3197	756.481	1178.58	0.893606	0.25275	1053.18
8	1	4	77.294	756.229	1179.7	0.965593	0.26287	1139.11
8	2	1	77.701	760.211	1309.31	1.06239	0.24065	1391
8	2	2	78.0567	763.691	1224.82	0.887653	0.247213	1087.22
8	2	3	77.549	758.724	1270.37	0.963705	0.24065	1224.26
8	2	4	77.7039	760.239	1137.47	0.767749	0.210174	873.289
9	1	1	65.9179	644.928	950.767	0.805101	0.215282	765.464
9	1	2	65.7333	643.122	1026.22	1.00373	0.241738	1030.05
9	1	3	66.2731	648.402	1062.15	1.01701	0.248316	1080.22
9	1	4	66.269	648.363	1002.02	0.873009	0.226734	874.77
9	2	1	66.0729	646.444	969.35	0.936484	0.218376	907.781
9	2	2	66.4541	650.174	1035	0.981087	0.260604	1015.43
9	2	3	66.221	647.893	988.949	0.924956	0.236324	914.734
9	2	4	65.5656	641.48	1060.08	1.13323	0.277839	1201.31
10	1	1	71.233	696.93	1061.33	0.810187	0.286071	859.878
10	1	2	71.1402	696.022	1156.27	1.00963	0.3589	1167.4
10	1	3	71.3851	698.418	1168.46	0.99985	0.374998	1168.29
10	1	4	71.487	699.415	1170.96	0.95579	0.349673	1119.2
10	2	1	71.0798	695.43	1197.39	1.0342	0.365565	1238.34
10	2	2	71.4418	698.972	1173.39	1.00461	0.388683	1178.8
10	2	3	71.3913	698.478	1149.79	0.99765	0.379078	1147.09
10	2	4	71.1237	695.86	1175.67	1.08516	0.413934	1275.79

## Sheet: JumpO_SJ
Subject	Day	Trial	mean_force_propulsion	mean_vel_propulsion	max_height_time_of_flight	mean_power
1	1	1	1156.79	1.15758	0.273189	1339.08
1	1	2	1118.24	1.10608	0.24942	1236.86
1	1	3	1164.33	1.16739	0.277839	1359.23
1	1	4	1100.49	1.08155	0.238482	1190.24
1	2	1	1197.09	1.20908	0.298039	1447.39
1	2	2	1171.94	1.1772	0.282528	1379.6
1	2	3	1140.05	1.13551	0.26287	1294.54
1	2	4	1173.85	1.17965	0.283706	1384.73
2	1	1	982.53	0.895162	0.163367	879.524
2	1	2	1130.99	1.05948	0.228848	1198.26
2	1	3	992.747	0.907425	0.167874	900.844
2	1	4	1056.97	0.981	0.1962	1036.89
2	2	1	1048.12	0.97119	0.192296	1017.92
2	2	2	1138.22	1.06684	0.232037	1214.29
2	2	3	1140.64	1.06929	0.233105	1219.68
2	2	4	1130.99	1.05948	0.228848	1198.26
3	1	1	missing values	missing values	missing values	missing values
3	1	2	1104.04	1.31699	0.353612	1454.01
3	1	3	1142.33	1.36604	0.380443	1560.47
3	1	4	1096.55	1.30718	0.348364	1433.39
3	2	1	1087.27	1.29492	0.341859	1407.92
3	2	2	1111.58	1.3268	0.3589	1474.85
3	2	3	1162	1.39057	0.394226	1615.84
3	2	4	1144.28	1.3685	0.38181	1565.94
4	1	1	1302.2	1.32926	0.360228	1730.96
4	1	2	1285.48	1.31209	0.350983	1686.67
4	1	3	missing values	missing values	missing values	missing values
4	1	4	1389.03	1.41509	0.408254	1965.61
4	2	1	missing values	missing values	missing values	missing values
4	2	2	1198.54	1.21889	0.302895	1460.89
4	2	3	1243.5	1.26794	0.327763	1576.69
4	2	4	1299.8	1.3268	0.3589	1724.58
5	1	1	1313.23	1.2704	0.329032	1668.32
5	1	2	1335.53	1.29247	0.340565	1726.13
5	1	3	1253.29	1.20908	0.298039	1515.33
5	1	4	1262.68	1.21889	0.302895	1539.07
5	2	1	1343.05	1.29983	0.344454	1745.73
5	2	2	1288.9	1.24587	0.316451	1605.8
5	2	3	1305.88	1.26304	0.325232	1649.38
5	2	4	1325.57	1.28266	0.335415	1700.26
6	1	1	870.146	1.29492	0.341859	1126.77
6	1	2	802.782	1.16984	0.279007	939.129
6	1	3	871.535	1.29737	0.343155	1130.71
6	1	4	868.759	1.29247	0.340565	1122.84
6	2	1	809.084	1.1821	0.284887	956.422
6	2	2	860.495	1.27775	0.332855	1099.5
6	2	3	857.761	1.27285	0.330304	1091.8
6	2	4	832.316	1.22625	0.306563	1020.63
7	1	1	missing values	missing values	missing values	missing values
7	1	2	missing values	missing values	missing values	missing values
7	1	3	1475.54	1.11098	0.251638	1639.3
7	1	4	1487.06	1.12079	0.256101	1666.69
7	1	5	missing values	missing values	missing values	missing values
7	1	6	1436.02	1.07665	0.236324	1546.08
7	2	1	1510.41	1.14041	0.265146	1722.49
7	2	2	1516.31	1.14532	0.267432	1736.66
7	2	3	1537.16	1.16248	0.275509	1786.93
7	2	4	1564.42	1.18456	0.286071	1853.15
8	1	1	1381.4	1.05894	0.228614	1462.82
8	1	2	1402.75	1.0791	0.237402	1513.71
8	1	3	1429.26	1.10363	0.248316	1577.37
8	1	4	1442.74	1.11589	0.253864	1609.94
8	2	1	missing values	missing values	missing values	missing values
8	2	2	1331.06	1.1257	0.258348	1498.37
8	2	3	1321.09	1.11589	0.253864	1474.19
8	2	4	1244.45	1.03741	0.219412	1291
9	1	1	1037.59	1.0325	0.217342	1071.32
9	1	2	1086.2	1.09381	0.243921	1188.1
9	1	3	1054.77	1.05458	0.226734	1112.33
9	1	4	1064.47	1.06684	0.232037	1135.61
9	2	1	1047.09	1.04477	0.222535	1093.96
9	2	2	1100.31	1.11098	0.251638	1222.43
9	2	3	1049	1.04722	0.223581	1098.53
9	2	4	1112.59	1.1257	0.258348	1252.43
10	1	1	1246.84	1.16003	0.274348	1446.38
10	1	2	1386.85	1.29983	0.344454	1802.66
10	1	3	1410.41	1.3219	0.356251	1864.42
10	1	4	missing values	missing values	missing values	missing values
10	2	1	missing values	missing values	missing values	missing values
10	2	2	1503	1.40528	0.402613	2112.13
10	2	3	missing values	missing values	missing values	missing values
10	2	4	1563.01	1.45678	0.432665	2276.97

## Sheet: MyJump_SJ
Subject	Day	Trial	mean_force_propulsion	mean_vel_propulsion	max_height_time_of_flight	mean_power
1	1	1	1149.31	1.14777	0.268578	1319.14
1	1	2	1109.32	1.09381	0.243921	1213.39
1	1	3	1149.31	1.14777	0.268578	1319.14
1	1	4	1076.32	1.04722	0.223581	1127.15
1	2	1	1235.07	1.25568	0.321454	1550.86
1	2	2	1151.17	1.15022	0.269727	1324.11
1	2	3	1147.45	1.14532	0.267432	1314.19
1	2	4	1189.28	1.19927	0.293222	1426.27
2	1	1	974.456	0.885352	0.159806	862.737
2	1	2	1170.13	1.09872	0.246113	1285.65
2	1	3	978.482	0.890258	0.161582	871.101
2	1	4	1022.09	0.94176	0.180818	962.568
2	2	1	1019.96	0.939308	0.179877	958.058
2	2	2	1111.95	1.03986	0.22045	1156.27
2	2	3	1165.16	1.09381	0.243921	1274.47
2	2	4	1116.68	1.04477	0.222535	1166.66
3	1	1	missing values	missing values	missing values	missing values
3	1	2	1096.55	1.30718	0.348364	1433.39
3	1	3	1138.44	1.36114	0.377716	1549.57
3	1	4	1132.63	1.35378	0.373643	1533.33
3	2	1	1092.82	1.30228	0.345755	1423.16
3	2	2	1092.82	1.30228	0.345755	1423.16
3	2	3	1175.98	1.40773	0.40402	1655.46
3	2	4	1138.44	1.36114	0.377716	1549.57
4	1	1	1278.39	1.30473	0.347058	1667.95
4	1	2	1276.03	1.30228	0.345755	1661.75
4	1	3	missing values	missing values	missing values	missing values
4	1	4	1386.48	1.41264	0.40684	1958.59
4	2	1	missing values	missing values	missing values	missing values
4	2	2	1181.05	1.19927	0.293222	1416.4
4	2	3	1227.56	1.25077	0.318948	1535.4
4	2	4	1333.82	1.36114	0.377716	1815.51
5	1	1	1298.57	1.25568	0.321454	1630.59
5	1	2	1348.09	1.30473	0.347058	1758.89
5	1	3	1246.29	1.20172	0.294423	1497.7
5	1	4	1291.31	1.24832	0.317698	1611.97
5	2	1	1345.57	1.30228	0.345755	1752.31
5	2	2	1293.73	1.25077	0.318948	1618.16
5	2	3	1298.57	1.25568	0.321454	1630.59
5	2	4	1345.57	1.30228	0.345755	1752.31
6	1	1	877.118	1.30718	0.348364	1146.55
6	1	2	794.07	1.15267	0.270879	915.304
6	1	3	877.118	1.30718	0.348364	1146.55
6	1	4	818.017	1.19927	0.293222	981.026
6	2	1	794.07	1.15267	0.270879	915.304
6	2	2	848.276	1.25568	0.321454	1065.16
6	2	3	845.59	1.25077	0.318948	1057.64
6	2	4	844.251	1.24832	0.317698	1053.9
7	1	1	missing values	missing values	missing values	missing values
7	1	2	missing values	missing values	missing values	missing values
7	1	3	1455.62	1.09381	0.243921	1592.18
7	1	4	1461.28	1.09872	0.246113	1605.54
7	1	5	missing values	missing values	missing values	missing values
7	1	6	1455.62	1.09381	0.243921	1592.18
7	2	1	1455.62	1.09381	0.243921	1592.18
7	2	2	1525.21	1.15267	0.270879	1758.07
7	2	3	1522.24	1.15022	0.269727	1750.91
7	2	4	1582.88	1.19927	0.293222	1898.31
8	1	1	1364.1	1.04231	0.221491	1421.82
8	1	2	1364.1	1.04231	0.221491	1421.82
8	1	3	1423.91	1.09872	0.246113	1564.48
8	1	4	1423.91	1.09872	0.246113	1564.48
8	2	1	missing values	missing values	missing values	missing values
8	2	2	1303.85	1.09872	0.246113	1432.56
8	2	3	1298.97	1.09381	0.243921	1420.83
8	2	4	1251.39	1.04477	0.222535	1307.41
9	1	1	1047.09	1.04477	0.222535	1093.96
9	1	2	1049	1.04722	0.223581	1098.53
9	1	3	1045.18	1.04231	0.221491	1089.4
9	1	4	1086.2	1.09381	0.243921	1188.1
9	2	1	1049	1.04722	0.223581	1098.53
9	2	2	1090.21	1.09872	0.246113	1197.84
9	2	3	1049	1.04722	0.223581	1098.53
9	2	4	1129.2	1.14532	0.267432	1293.29
10	1	1	1239.92	1.15267	0.270879	1429.22
10	1	2	1389.45	1.30228	0.345755	1809.45
10	1	3	1394.66	1.30718	0.348364	1823.07
10	1	4	missing values	missing values	missing values	missing values
10	2	1	missing values	missing values	missing values	missing values
10	2	2	1442.44	1.35133	0.372291	1949.21
10	2	3	missing values	missing values	missing values	missing values
10	2	4	1568.84	1.46169	0.435584	2293.16

## Sheet: FP_CMJ
Subject	Day	Trial	mass	weight	mean_force_propulsion	mean_vel_propulsion	max_height_time_of_flight	mean_power
1	1	1	72.4513	708.85	1280.72	1.46614	0.277839	1877.72
1	1	2	72.4294	708.635	1266.49	1.51957	0.298039	1924.51
1	1	3	72.2648	707.024	1281.5	1.50547	0.317698	1929.26
1	1	4	72.1953	706.345	1205.65	1.48603	0.272033	1791.64
1	2	1	71.9866	704.303	1167.94	1.42928	0.305337	1669.31
1	2	2	72.256	706.938	1291.96	1.47435	0.295626	1904.8
1	2	3	71.8669	703.131	1235.17	1.50242	0.270879	1855.75
1	2	4	72.1031	705.443	1225.52	1.49724	0.299249	1834.9
2	1	1	61.5502	602.195	1154.64	1.42713	0.237402	1647.83
2	1	2	61.6679	603.346	1212.86	1.46697	0.24218	1779.23
2	1	3	61.4941	601.646	1192.37	1.49386	0.25275	1781.23
2	1	4	61.5149	601.849	1156.14	1.46229	0.25275	1690.61
2	2	1	61.234	599.101	1096.98	1.42176	0.265146	1559.65
2	2	2	61.1959	598.728	1129.03	1.42831	0.261736	1612.61
2	2	3	61.448	601.195	1126.77	1.4405	0.272033	1623.11
2	2	4	61.2887	599.637	1076.86	1.39687	0.274348	1504.23
3	1	1	61.6618	603.287	1195.03	1.70178	0.399808	2033.67
3	1	2	61.6835	603.499	1231.42	1.78572	0.421089	2198.98
3	1	3	61.3577	600.311	1296.57	1.80473	0.4533	2339.95
3	1	4	61.1666	598.442	1270.91	1.85128	0.463798	2352.81
3	2	1	62.8383	614.797	1288.99	1.7887	0.463798	2305.62
3	2	2	62.6594	613.047	1252.91	1.72712	0.43121	2163.92
3	2	3	62.7046	613.489	1179.16	1.79555	0.374998	2117.24
3	2	4	62.7801	614.228	1259.18	1.78649	0.459285	2249.51
4	1	1	66.5959	651.561	1353.57	1.62913	0.409671	2205.15
4	1	2	66.4744	650.372	1291.55	1.66239	0.379078	2147.05
4	1	3	65.8911	644.665	1360.9	1.74495	0.422528	2374.7
4	1	4	66.279	648.46	1357.09	1.75	0.44145	2374.9
4	2	1	66.8825	654.365	1349.52	1.66661	0.405429	2249.12
4	2	2	66.8288	653.84	1325.43	1.66612	0.374998	2208.33
4	2	3	66.7174	652.749	1324.99	1.66461	0.377716	2205.58
4	2	4	66.7294	652.867	1363.6	1.74367	0.408254	2377.67
5	1	1	69.0743	675.809	1261.59	1.5169	0.353612	1913.71
5	1	2	68.9822	674.908	1261.47	1.54614	0.373643	1950.41
5	1	3	68.7144	672.288	1309.83	1.59301	0.385927	2086.58
5	1	4	68.7277	672.418	1301.01	1.58361	0.377716	2060.28
5	1	5	69.0688	675.755	1251.42	1.51768	0.365565	1899.26
5	2	1	69.4446	679.433	1330.68	1.56776	0.362892	2086.19
5	2	2	69.5316	680.284	1409.29	1.61726	0.360228	2279.18
5	2	3	69.4897	679.874	1394.87	1.61032	0.366905	2246.18
5	2	4	69.5755	680.713	1340.32	1.56307	0.377716	2095.02
6	1	1	51.9763	508.526	1007.85	1.53797	0.385927	1550.04
6	1	2	52.052	509.267	1014.2	1.51055	0.377716	1532
6	1	3	51.8309	507.103	1022.43	1.49138	0.365565	1524.83
6	1	4	52.3399	512.083	1016.07	1.4948	0.380443	1518.81
6	2	1	51.8925	507.706	998.576	1.51559	0.376356	1513.43
6	2	2	51.137	500.314	1016.65	1.53392	0.372291	1559.46
6	2	3	51.3282	502.184	1040.42	1.54191	0.356251	1604.24
6	2	4	51.6333	505.17	978.293	1.49706	0.356251	1464.56
7	1	1	84.8391	830.049	1517.09	1.54285	0.318948	2340.64
7	1	2	85.0997	832.598	1523.28	1.50616	0.337985	2294.31
7	1	3	84.9514	831.148	1569.92	1.5365	0.340565	2412.18
7	1	4	85.3844	835.384	1576.52	1.51021	0.350983	2380.88
7	2	1	85.6373	837.858	1529.42	1.47869	0.321454	2261.53
7	2	2	85.7766	839.221	1509.55	1.44321	0.322711	2178.61
7	2	3	85.8709	840.144	1499.35	1.42707	0.302895	2139.67
7	2	4	86.0029	841.436	1514.3	1.43495	0.313964	2172.94
8	1	1	77.6044	759.266	1428.77	1.51143	0.325232	2159.48
8	1	2	78.1054	764.168	1437.4	1.57404	0.322711	2262.51
8	1	3	77.7032	760.233	1462.03	1.55475	0.315206	2273.08
8	1	4	77.4172	757.435	1443.73	1.54405	0.30779	2229.19
8	2	1	78.0618	763.741	1410.55	1.42288	0.288445	2007.05
8	2	2	77.899	762.148	1477.93	1.56696	0.32397	2315.86
8	2	3	78.1002	764.117	1440.18	1.53357	0.304115	2208.62
8	2	4	77.7431	760.623	1440.57	1.51935	0.312724	2188.73
9	1	1	65.7798	643.577	1263.15	1.57115	0.337985	1984.59
9	1	2	65.8363	644.129	1206.65	1.50251	0.318948	1813
9	1	3	65.3722	639.588	1209.72	1.49409	0.315206	1807.42
9	1	4	65.8282	644.05	1201.35	1.51902	0.325232	1824.86
9	2	1	66.417	649.811	1223.99	1.52763	0.331578	1869.8
9	2	2	66.2772	648.443	1205.43	1.52967	0.315206	1843.91
9	2	3	66.2318	647.999	1174.65	1.46447	0.261736	1720.24
9	2	4	66.2369	648.049	1302.87	1.60162	0.330304	2086.7
9	2	5	66.157	647.267	1244.96	1.60716	0.329032	2000.84
10	1	1	71.0633	695.269	1499.36	1.70426	0.460787	2555.31
10	1	2	71.0294	694.937	1485.18	1.64116	0.445876	2437.41
10	1	3	71.1003	695.631	1458.15	1.65756	0.459285	2416.97
10	1	4	71.2037	696.642	1451.19	1.63738	0.445876	2376.15
10	2	5	70.9397	694.06	1447.61	1.61632	0.43998	2339.81
10	2	1	70.5673	690.417	1352.83	1.65727	0.423969	2242
10	2	2	70.9899	694.551	1352.48	1.59179	0.447356	2152.86
10	2	3	71.2328	696.927	1361.1	1.59264	0.438512	2167.74
10	2	4	70.5771	690.512	1327.22	1.5993	0.413934
10	2	5	70.9373	694.036	1366.2	1.57783	0.423969

## Sheet: JumpO_CMJ
Subject	Day	Trial	mean_force_propulsion	mean_vel_propulsion	max_height_time_of_flight	mean_power
1	1	1	1187.34	1.19682	0.292024	1421.03
1	1	2	1214.91	1.23115	0.30902	1495.74
1	1	3	missing values	missing values	missing values	missing values
1	1	4	1181.53	1.18946	0.288445	1405.39
1	2	1	1208.93	1.2238	0.305337	1479.49
1	2	2	1220.91	1.23851	0.312724	1512.12
1	2	3	1177.68	1.18456	0.286071	1395.03
1	2	4	1216.9	1.23361	0.310252	1501.18
2	1	1	1162.68	1.09136	0.242828	1268.91
2	1	2	1177.63	1.10608	0.24942	1302.55
2	1	3	missing values	missing values	missing values	missing values
2	1	4	missing values	missing values	missing values	missing values
2	2	1	1231.52	1.15758	0.273189	1425.58
2	2	2	1177.63	1.10608	0.24942	1302.55
2	2	3	1252.69	1.1772	0.282528	1474.67
2	2	4	1266.11	1.18946	0.288445	1505.99
3	1	1	1126.85	1.34642	0.369593	1517.21
3	1	2	1210.64	1.44943	0.428306	1754.73
3	1	3	1223.11	1.46414	0.437047	1790.81
3	1	4	1248.44	1.49357	0.454793	1864.63
3	2	1	1280.8	1.53036	0.477472	1960.09
3	2	2	1175.98	1.40773	0.40402	1655.46
3	2	3	1160.02	1.38811	0.392837	1610.24
3	2	4	1206.51	1.44452	0.425412	1742.82
4	1	1	missing values	missing values	missing values	missing values
4	1	2	1316.7	1.34397	0.368248	1769.6
4	1	3	1386.48	1.41264	0.40684	1958.59
4	1	4	1486.73	1.50584	0.462291	2238.78
4	2	1	1376.3	1.40283	0.401209	1930.71
4	2	2	1353.65	1.38076	0.388683	1869.06
4	2	3	1363.67	1.39057	0.394226	1896.27
4	2	4	1376.3	1.40283	0.401209	1930.71
5	1	1	1348.09	1.30473	0.347058	1758.89
5	1	2	1436.62	1.38811	0.392837	1994.2
5	1	3	1452.82	1.40283	0.401209	2038.06
5	1	4	missing values	missing values	missing values	missing values
5	2	1	1402.13	1.35623	0.374998	1901.61
5	2	2	1353.15	1.30964	0.349673	1772.13
5	2	3	1423.26	1.37585	0.385927	1958.2
5	2	4	1436.62	1.38811	0.392837	1994.2
6	1	1	935.262	1.40528	0.402613	1314.31
6	1	2	923.297	1.38566	0.39145	1279.38
6	1	3	888.411	1.3268	0.3589	1178.75
6	1	4	879.926	1.31209	0.350983	1154.54
6	2	1	926.273	1.39057	0.394226	1288.04
6	2	2	894.12	1.33661	0.364227	1195.09
6	2	3	904.212	1.35378	0.373643	1224.1
6	2	4	904.212	1.35378	0.373643	1224.1
7	1	1	1579.79	1.19682	0.292024	1890.73
7	1	2	1731.98	1.31209	0.350983	2272.51
7	1	3	1721.85	1.30473	0.347058	2246.55
7	1	4	1607.85	1.21889	0.302895	1959.8
7	2	1	1668.77	1.26549	0.326496	2111.82
7	2	2	1630.03	1.23606	0.311487	2014.81
7	2	3	1636.42	1.24096	0.313964	2030.74
7	2	4	1555.28	1.1772	0.282528	1830.87
8	1	1	1505.36	1.28511	0.336699	1934.55
8	1	2	1471.45	1.25568	0.321454	1847.66
8	1	3	1499.65	1.28021	0.334134	1919.86
8	1	4	1479.85	1.26304	0.325232	1869.11
8	2	1	missing values	missing values	missing values	missing values
8	2	2	1499.65	1.28021	0.334134	1919.86
8	2	3	1411.31	1.20172	0.294423	1696.01
8	2	4	1441.05	1.2287	0.30779	1770.62
9	1	1	1272.44	1.30228	0.345755	1657.07
9	1	2	1241.86	1.2704	0.329032	1577.65
9	1	3	1196.29	1.22135	0.304115	1461.08
9	1	4	1200.76	1.22625	0.306563	1472.44
9	2	1	1214.3	1.24096	0.313964	1506.9
9	2	2	1191.83	1.21644	0.301677	1449.79
9	2	3	1125.02	1.14041	0.265146	1282.99
9	2	4	1189.61	1.21399	0.300462	1444.17
9	2	5	1216.57	1.24342	0.315206	1512.71
10	1	1	1646.39	1.52546	0.474417	2511.49
10	1	2	1625.18	1.50829	0.463798	2451.25
10	1	3	1595.31	1.48376	0.448838	2367.06
10	1	4	1631.22	1.51319	0.46682	2468.35
10	1	5	1571.76	1.46414	0.437047	2301.28
10	2	1	1577.62	1.46905	0.43998	2317.6
10	2	2	1613.18	1.49848	0.457785	2417.31
10	2	3	1601.24	1.48867	0.451811	2383.72
10	2	4	1511.44	1.41264	0.40684	2135.12
10	2	5	1583.5	1.47395	0.442923	2334

## Sheet: MyJump_CMJ
Subject	Day	Trial	mean_force_propulsion	mean_vel_propulsion	max_height_time_of_flight	power
1	1	1	1149.31	1.14777	0.268578	1319.14
1	1	2	1191.23	1.20172	0.294423	1431.53
1	1	3	missing values	missing values	missing values	missing values
1	1	4	1193.18	1.20418	0.295626	1436.8
1	2	1	1187.34	1.19682	0.292024	1421.03
1	2	2	1193.18	1.20418	0.295626	1436.8
1	2	3	1193.18	1.20418	0.295626	1436.8
1	2	4	1231.01	1.25077	0.318948	1539.71
2	1	1	1170.13	1.09872	0.246113	1285.65
2	1	2	1170.13	1.09872	0.246113	1285.65
2	1	3	missing values	missing values	missing values	missing values
2	1	4	missing values	missing values	missing values	missing values
2	2	1	1218.47	1.14532	0.267432	1395.53
2	2	2	1170.13	1.09872	0.246113	1285.65
2	2	3	1276.94	1.19927	0.293222	1531.4
2	2	4	1282.39	1.20418	0.295626	1544.22
3	1	1	1096.55	1.30718	0.348364	1433.39
3	1	2	1218.94	1.45924	0.434123	1778.72
3	1	3	1225.2	1.46659	0.438512	1796.87
3	1	4	1218.94	1.45924	0.434123	1778.72
3	2	1	1265.6	1.51319	0.46682	1915.1
3	2	2	1173.97	1.40528	0.402613	1649.76
3	2	3	1175.98	1.40773	0.40402	1655.46
3	2	4	1218.94	1.45924	0.434123	1778.72
4	1	1	missing values	missing values	missing values	missing values
4	1	2	1280.75	1.30718	0.348364	1674.17
4	1	3	1386.48	1.41264	0.40684	1958.59
4	1	4	1492.19	1.51074	0.465308	2254.31
4	2	1	1326.45	1.35378	0.373643	1795.73
4	2	2	1383.92	1.41019	0.405429	1951.59
4	2	3	1331.36	1.35869	0.376356	1808.9
4	2	4	1333.82	1.36114	0.377716	1815.51
5	1	1	1345.57	1.30228	0.345755	1752.31
5	1	2	1463.71	1.41264	0.40684	2067.69
5	1	3	1463.71	1.41264	0.40684	2067.69
5	1	4	missing values	missing values	missing values	missing values
5	2	1	1407.38	1.36114	0.377716	1915.64
5	2	2	1345.57	1.30228	0.345755	1752.31
5	2	3	1407.38	1.36114	0.377716	1915.64
5	2	4	1404.75	1.35869	0.376356	1908.61
6	1	1	935.262	1.40528	0.402613	1314.31
6	1	2	935.262	1.40528	0.402613	1314.31
6	1	3	877.118	1.30718	0.348364	1146.55
6	1	4	872.927	1.29983	0.344454	1134.65
6	2	1	939.793	1.41264	0.40684	1327.59
6	2	2	877.118	1.30718	0.348364	1146.55
6	2	3	905.665	1.35623	0.374998	1228.29
6	2	4	908.577	1.36114	0.377716	1236.7
7	1	1	1519.27	1.14777	0.268578	1743.77
7	1	2	1715.13	1.29983	0.344454	2229.36
7	1	3	1655.76	1.25568	0.321454	2079.1
7	1	4	1649.29	1.25077	0.318948	2062.89
7	2	1	1649.29	1.25077	0.318948	2062.89
7	2	2	1582.88	1.19927	0.293222	1898.31
7	2	3	1649.29	1.25077	0.318948	2062.89
7	2	4	1585.98	1.20172	0.294423	1905.91
8	1	1	1471.45	1.25568	0.321454	1847.66
8	1	2	1471.45	1.25568	0.321454	1847.66
8	1	3	1531.31	1.30718	0.348364	2001.7
8	1	4	1471.45	1.25568	0.321454	1847.66
8	2	1	missing values	missing values	missing values	missing values
8	2	2	1471.45	1.25568	0.321454	1847.66
8	2	3	1408.64	1.19927	0.293222	1689.35
8	2	4	1413.99	1.20418	0.295626	1702.69
9	1	1	1272.44	1.30228	0.345755	1657.07
9	1	2	1230.3	1.25813	0.322711	1547.88
9	1	3	1180.76	1.20418	0.295626	1421.85
9	1	4	1178.56	1.20172	0.294423	1416.31
9	2	1	1223.41	1.25077	0.318948	1530.22
9	2	2	1178.56	1.20172	0.294423	1416.31
9	2	3	1133.4	1.15022	0.269727	1303.66
9	2	4	1180.76	1.20418	0.295626	1421.85
9	2	5	1223.41	1.25077	0.318948	1530.22
10	1	1	1637.27	1.5181	0.469851	2485.54
10	1	2	1637.27	1.5181	0.469851	2485.54
10	1	3	1574.69	1.46659	0.438512	2309.43
10	1	4	1625.18	1.50829	0.463798	2451.25
10	1	5	1565.92	1.45924	0.434123	2285.05
10	2	1	1574.69	1.46659	0.438512	2309.43
10	2	2	1628.2	1.51074	0.465308	2459.79
10	2	3	1628.2	1.51074	0.465308	2459.79
10	2	4	1453.27	1.36114	0.377716	1978.11
10	2	5	1565.92	1.45924	0.434123	2285.05
